# Supplementary material for: The repeatable opportunity for selection differs between pre‐ and postcopulatory fitness components
Source: Evol Lett. 2020 Dec 25;5(1):101–14. doi: 10.1002/evl3.210 (PMC7857279; doi:10.1002/evl3.210)
Supplement: Supplementary file 3 — Supplementary Material [file EVL3-5-101-s003.zip]

Archive with 4 entries (4 files):
- Marie-Orleach.et.al_DATASET.FOCAL.txt
- Marie-Orleach.et.al_DATASET.MATING.GROUP.txt
- Marie-Orleach.et.al_R.SCRIPT_FUNCTIONS.R
- Marie-Orleach.et.al_R.SCRIPT_MAIN.R
